# Supplementary material for: Patient, Physician, and Caregiver Preferences for Lung Cancer Treatment: A Systematic Review of Discrete Choice Experiments
Source: Healthcare (Basel). 2026 Feb 26;14(5):584. doi: 10.3390/healthcare14050584 (PMC12984755; doi:10.3390/healthcare14050584)
Supplement: Supplementary file 1 [file healthcare-14-00584-s001.zip]

Archive with 1 entries (1 files):
- healthcare-4060749-supplementary.pdf
